# Supplementary material for: HiLight-PTM: an online application to aid matching peptide pairs with isotopically labelled PTMs
Source: Bioinformatics. 2019 Aug 19;36(3):938–9. doi: 10.1093/bioinformatics/btz654 (PMC9883675; doi:10.1093/bioinformatics/btz654)
Supplement: btz654_Supplementary_Data [file bioinformatics_36_3_938_s2.zip]

Archive with 3 entries (3 files):
- SupplementaryFigure.docx
- peaklist5745_K79Heavy.csv
- peakList5753_K79Light.csv
