# Supplementary material for: HiLight-PTM: an online application to aid matching peptide pairs with isotopically labelled PTMs
Source: Bioinformatics. 2019 Aug 19;36(3):938–9. doi: 10.1093/bioinformatics/btz654 (PMC9883675; doi:10.1093/bioinformatics/btz654)
Supplement: btz654_Supplementary_Data [file bioinformatics_36_3_938_s2.zip › peaklist5745_K79Heavy.csv]

V1	V2
211.266052246094	23.5803031921387
213.177795410156	5.06020450592041
215.129638671875	17.6722640991211
220.168579101562	11.8260793685913
225.205169677734	8.71560192108154
226.154647827148	29.7302417755127
227.273254394531	23.5577278137207
228.281646728516	27.2382431030273
229.230560302734	24.691198348999
230.226791381836	7.84826850891113
236.22395324707	13.4913721084595
237.085464477539	32.1929550170898
238.151412963867	26.9804821014404
239.131378173828	24.2512588500977
241.232925415039	155.018127441406
242.170288085938	41.2232055664062
243.180450439453	30.1456985473633
244.159133911133	127.775062561035
245.085113525391	8.57320213317871
246.162139892578	33.0338516235352
249.27490234375	9.46557235717773
251.169647216797	8.55666637420654
253.237228393555	211.387664794922
254.198120117188	60.9571418762207
256.165496826172	19.8389377593994
257.191986083984	12.9978294372559
260.516723632812	10.6771774291992
262.177947998047	46.9895210266113
263.283782958984	14.1628293991089
265.393432617188	17.9398994445801
269.207214355469	17.3815956115723
270.206787109375	82.6939086914062
271.170013427734	409.743103027344
272.212890625	123.446807861328
273.255065917969	13.3261299133301
274.148986816406	14.7449655532837
275.241577148438	11.9540405273438
276.194641113281	6.60107374191284
277.259582519531	13.1378955841064
279.337310791016	12.0436124801636
280.142822265625	50.3797798156738
281.254516601562	48.3191261291504
282.183044433594	30.5252151489258
283.215576171875	31.6814479827881
285.22705078125	10.6467151641846
286.248138427734	32.7106857299805
287.188537597656	13.372730255127
288.203796386719	4795.5341796875
289.191528320312	682.92236328125
290.283142089844	51.3466644287109
291.190521240234	17.4421405792236
292.332672119141	6.60456275939941
293.263427734375	10.1561470031738
294.214660644531	6.40165233612061
295.385009765625	27.3084659576416
297.123657226562	38.5316390991211
298.13330078125	127.996528625488
299.1591796875	4748.06689453125
300.144287109375	620.40087890625
301.327331542969	25.1657905578613
302.273254394531	5.73723459243774
303.395751953125	26.4342308044434
304.110961914062	19.0291709899902
305.178100585938	25.2534790039062
306.228088378906	33.9015884399414
307.266418457031	10.984564781189
311.328552246094	8.7355785369873
313.283264160156	1279.60522460938
314.24853515625	154.920669555664
315.133026123047	729.186828613281
316.184234619141	55.5322875976562
317.913726806641	21.589656829834
319.244140625	9.57569694519043
320.283294677734	18.9776802062988
321.279113769531	34.722282409668
322.165710449219	73.8482360839844
324.212707519531	12.9634552001953
326.46875	53.790641784668
327.423126220703	14.0561552047729
328.166625976562	15.384183883667
329.223876953125	45.2985229492188
331.168395996094	6.35817527770996
333.268402099609	13.0258369445801
334.123229980469	15.7613124847412
335.365783691406	7.97768354415894
336.326568603516	19.5426330566406
338.181915283203	16.6491279602051
339.300354003906	56.6616821289062
340.249206542969	37.1104621887207
341.674438476562	38.1553764343262
342.310577392578	122.100662231445
343.250915527344	110.44214630127
344.298736572266	51.7105331420898
345.263824462891	34.4211502075195
346.182434082031	8.1942024230957
347.335510253906	15.2688417434692
348.260711669922	7.78805875778198
349.202239990234	20.6233062744141
350.278564453125	124.750366210938
351.313323974609	29.8823204040527
352.296752929688	241.151794433594
353.179077148438	67.4998779296875
355.147216796875	43.2356185913086
356.408294677734	39.0191535949707
357.258422851562	77.8880386352539
358.324035644531	41.3310775756836
359.171203613281	14.2404098510742
360.2900390625	31.449743270874
361.156036376953	19.8839893341064
361.807830810547	5.7073712348938
363.264190673828	10.5667161941528
364.742248535156	11.3382902145386
365.43505859375	8.86574935913086
366.433929443359	7.18095588684082
367.285766601562	27.4023284912109
368.372009277344	49.1452178955078
370.219268798828	5683.3818359375
371.315643310547	1106.90295410156
372.309326171875	72.9344711303711
373.2744140625	27.0857963562012
374.289794921875	7.48893642425537
375.342956542969	76.7476806640625
376.179718017578	14.6061267852783
377.515686035156	19.5998687744141
378.315307617188	10.275502204895
379.30859375	29.0240516662598
380.245422363281	33.593635559082
381.266876220703	34.588191986084
382.364868164062	37.0706405639648
383.30126953125	85.2505722045898
384.361511230469	66.4072952270508
385.341186523438	303.939575195312
386.282012939453	62.3002395629883
387.34912109375	215.245162963867
388.3974609375	114.666915893555
389.466217041016	29.1063823699951
390.299499511719	19.768762588501
391.284118652344	122.217636108398
392.341949462891	62.7516822814941
393.366577148438	11.4779233932495
394.284606933594	22.1717357635498
395.637878417969	32.0434799194336
396.2470703125	30.8608074188232
397.226440429688	7.73129034042358
398.239990234375	12.7866086959839
400.293823242188	25.9953460693359
401.3173828125	41.0429534912109
402.558502197266	50.7597427368164
403.260681152344	4883.314453125
404.241455078125	1119.5244140625
405.304504394531	117.434501647949
406.261474609375	20.5098152160645
408.308654785156	22.2614364624023
409.239227294922	8.07399940490723
410.333953857422	52.1921806335449
411.244323730469	203.993209838867
412.255676269531	114.461547851562
413.236389160156	16.749828338623
414.237426757812	23.6037731170654
416.489562988281	54.1056213378906
417.323455810547	28.2191581726074
418.321472167969	58.9615325927734
419.269104003906	93.8430862426758
420.276916503906	39.0407295227051
421.39453125	10.894832611084
422.132751464844	12.9568386077881
423.277099609375	28.3627815246582
424.2744140625	11.4149408340454
425.306091308594	48.8381118774414
426.422607421875	49.4407653808594
427.400085449219	52.5787696838379
428.256225585938	3020.63159179688
429.295593261719	516.933837890625
430.453521728516	59.1124801635742
431.258911132812	17.086109161377
432.268859863281	32.201229095459
433.335601806641	23.1188850402832
434.3408203125	31.0583152770996
435.297637939453	32.5078086853027
436.175506591797	8.59962940216064
437.270385742188	44.9550971984863
438.385375976562	21.1657428741455
439.348999023438	24.9102897644043
440.316711425781	76.0951232910156
441.393859863281	86.7104949951172
442.497650146484	24.9209156036377
443.352935791016	8.4429988861084
445.364227294922	72.9332962036133
446.416564941406	12.8809461593628
447.318481445312	123.074020385742
448.337219238281	118.400871276855
449.354339599609	43.4902534484863
450.330108642578	46.4444236755371
451.291412353516	174.750579833984
452.324401855469	60.992919921875
453.286468505859	26.896110534668
454.327819824219	29.8015022277832
455.248199462891	39.1688690185547
456.318603515625	41.4200744628906
457.312896728516	21.402660369873
458.191131591797	39.8451690673828
459.386962890625	57.1753196716309
460.315612792969	48.9575958251953
461.295135498047	62.2108345031738
462.327575683594	189.689880371094
463.259155273438	99.0681457519531
464.227874755859	31.2913036346436
465.354949951172	282.562103271484
466.377838134766	150.819473266602
467.279449462891	20.4586563110352
468.48779296875	66.0273132324219
469.238647460938	42.8879928588867
470.311492919922	78.6983642578125
471.332550048828	38.6840591430664
472.401184082031	97.2620239257812
473.362609863281	73.7116241455078
474.435028076172	8.00662040710449
475.392211914062	10.1702747344971
476.384002685547	23.4400768280029
477.319763183594	35.3210563659668
478.754913330078	30.1644859313965
479.411254882812	32.1169395446777
480.334014892578	177.349624633789
481.127685546875	23.6097869873047
482.518371582031	30.3441123962402
483.423248291016	130.763565063477
484.365936279297	27.9599647521973
486.327880859375	1328.35815429688
487.371063232422	281.007354736328
488.314117431641	117.825057983398
489.574493408203	66.2942962646484
490.467681884766	42.9914588928223
491.347991943359	25.2990207672119
492.275634765625	12.4220304489136
493.443237304688	40.3414916992188
494.358917236328	41.4241065979004
496.716979980469	73.6188735961914
498.249938964844	1252.17797851562
499.382751464844	406.304840087891
500.517425537109	82.2541275024414
501.684875488281	45.0283126831055
502.357757568359	36.1733131408691
504.345062255859	16148.9443359375
505.342132568359	3039.50244140625
506.401672363281	158.422210693359
507.361572265625	47.2935752868652
509.373229980469	134.894241333008
510.4755859375	92.3598403930664
511.359405517578	31.4415321350098
512.215576171875	90.5035705566406
513.385498046875	45.3492469787598
514.465148925781	66.2252731323242
515.379516601562	38.2071342468262
516.291015625	153.100021362305
517.434265136719	60.9766540527344
518.463806152344	48.17041015625
519.582397460938	69.5684585571289
520.454406738281	38.246036529541
521.24755859375	44.9912414550781
522.317016601562	91.6683044433594
523.158813476562	22.4401359558105
523.856872558594	44.1496887207031
524.78271484375	28.9005012512207
525.53076171875	58.4592437744141
526.441589355469	61.1509475708008
527.531433105469	104.878280639648
528.42626953125	30.8449039459229
529.707641601562	175.602615356445
530.617065429688	197.961608886719
531.637939453125	153.402282714844
532.426513671875	169.706100463867
533.552001953125	105.123046875
534.575317382812	116.204154968262
535.434020996094	38.2900772094727
536.593078613281	61.6869354248047
537.579833984375	18.7013931274414
538.62841796875	112.845184326172
540.171508789062	1161.19995117188
540.948608398438	357.035400390625
542.561584472656	32.8628273010254
543.365783691406	10.2028636932373
545.3916015625	43.2807655334473
546.434204101562	13.8270807266235
547.335144042969	198.351058959961
548.9970703125	3378.25073242188
549.813232421875	227.662719726562
550.451171875	81.9224166870117
551.366455078125	35.0685043334961
552.3251953125	29.9163112640381
553.545227050781	73.6544494628906
554.397277832031	60.7410621643066
555.688171386719	74.7192535400391
556.456970214844	14.3133029937744
557.8232421875	129.241058349609
558.598266601562	133.20133972168
559.603454589844	64.5205688476562
560.324829101562	42.9579849243164
561.348571777344	95.7113952636719
562.249938964844	81.5399932861328
563.41650390625	91.486946105957
564.372314453125	35.8426856994629
565.477111816406	104.670845031738
566.701782226562	451.402648925781
567.524047851562	307.510986328125
568.459899902344	199.027923583984
569.505981445312	164.397384643555
570.565673828125	53.8615608215332
571.469970703125	215.691055297852
572.435668945312	58.1842041015625
573.401977539062	134.259552001953
575.51806640625	2613.8564453125
576.398803710938	731.009582519531
577.447265625	71.5408630371094
578.426147460938	87.0743713378906
579.803344726562	98.3288803100586
581.285766601562	124.009872436523
582.731506347656	16.1956100463867
583.458312988281	101.188362121582
584.54541015625	13422.619140625
585.4248046875	631.953308105469
586.718811035156	167.767364501953
587.582153320312	177.575927734375
588.782348632812	90.0697021484375
590.238525390625	116.330696105957
591.603149414062	70.5298614501953
592.508666992188	104.10604095459
593.45556640625	234.96858215332
594.34326171875	111.58617401123
595.49169921875	438.665832519531
596.335510253906	450.893493652344
597.155151367188	76.9549407958984
598.0927734375	92.9797286987305
599.32470703125	56.9453887939453
600.574035644531	52.6581802368164
601.362915039062	55.5538139343262
602.46435546875	128.036560058594
603.853393554688	124.684028625488
604.6083984375	226.322296142578
605.671752929688	34.3042182922363
606.314453125	103.212615966797
607.289306640625	39.9965286254883
608.298583984375	43.4556274414062
609.618103027344	82.3647689819336
610.65869140625	140.331634521484
611.646606445312	182.724395751953
612.44970703125	234.805603027344
613.386352539062	4141.43798828125
614.387145996094	943.700439453125
615.57763671875	138.007125854492
616.5859375	88.2534408569336
617.737060546875	70.1380844116211
618.484252929688	56.5864753723145
619.580078125	187.640274047852
620.30859375	141.868865966797
621.359802246094	116.769348144531
623.210205078125	667.1865234375
624.26708984375	151.149475097656
625.45849609375	85.4434127807617
626.420776367188	29.210334777832
627.526245117188	102.189788818359
628.529296875	60.5981292724609
629.803466796875	80.8311462402344
630.621948242188	122.817230224609
632.201049804688	6436.34375
633.01220703125	2073.0546875
634.342407226562	156.720321655273
635.433471679688	144.378814697266
636.255981445312	264.767730712891
637.012939453125	53.7314147949219
637.690185546875	22.2897682189941
638.725402832031	143.70036315918
639.753540039062	19.6181831359863
641.098999023438	32615.61328125
641.894714355469	2339.48681640625
642.607788085938	232.473052978516
643.615112304688	175.715957641602
644.581909179688	96.2168502807617
645.736328125	182.211273193359
646.556030273438	130.156341552734
647.530639648438	192.595901489258
648.596069335938	385.218566894531
649.328979492188	214.970581054688
650.125305175781	65.5900421142578
651.089294433594	152.152587890625
652.007995605469	93.7503814697266
653.191040039062	269.709411621094
654.220947265625	447.627136230469
654.882446289062	114.905914306641
655.506896972656	57.1097450256348
656.501586914062	91.9427261352539
657.838134765625	49.2247695922852
659.122680664062	306.873840332031
660.46484375	492.884521484375
661.539489746094	258.201141357422
662.779357910156	135.805603027344
663.929321289062	154.287414550781
664.568115234375	316.680877685547
665.465515136719	223.803161621094
666.634887695312	62.2285079956055
667.755249023438	157.677215576172
668.444763183594	194.118057250977
669.647338867188	339.996276855469
670.568969726562	238.69172668457
671.827575683594	90.9788055419922
672.545288085938	153.465560913086
673.393432617188	202.706512451172
674.789672851562	52.5406723022461
675.51513671875	117.373901367188
676.60400390625	344.404479980469
677.564758300781	296.100921630859
678.521423339844	138.709854125977
679.668701171875	66.9920959472656
681.109008789062	571.21240234375
682.171508789062	296.074432373047
683.413635253906	215.244201660156
684.702697753906	246.051818847656
685.773803710938	179.871520996094
686.50341796875	191.996475219727
687.70654296875	294.529663085938
688.510681152344	1324.02758789062
689.494018554688	751.707641601562
690.418212890625	285.214111328125
691.483032226562	128.963134765625
692.5703125	145.928344726562
693.62353515625	171.359558105469
694.6513671875	216.314666748047
696.150756835938	494.424102783203
697.165710449219	291.601928710938
698.240966796875	316.423553466797
698.906799316406	101.559555053711
699.531127929688	188.972198486328
700.659606933594	264.24609375
701.677734375	274.196472167969
702.713012695312	459.09521484375
703.725463867188	822.005798339844
704.500732421875	144.922027587891
705.50244140625	310.6767578125
706.541381835938	7932.62890625
707.538940429688	2449.59838867188
708.636840820312	339.173950195312
709.699951171875	182.987289428711
710.721435546875	393.9375
711.6943359375	572.521362304688
712.583984375	577.328247070312
713.679443359375	269.715362548828
714.470825195312	182.3720703125
715.680908203125	5400.0888671875
716.509399414062	2259.7763671875
717.843872070312	345.874084472656
718.876098632812	344.243041992188
719.849731445312	230.858016967773
720.687744140625	115.594390869141
721.53173828125	726.994995117188
722.359252929688	440.788360595703
724.626586914062	22340.14453125
725.511840820312	2001.96154785156
726.796508789062	82.840576171875
727.532836914062	29.2421684265137
730.1591796875	24.7266502380371
732.834838867188	130.441696166992
733.665405273438	180.51318359375
734.749389648438	215.905960083008
736.107421875	26.3289203643799
738.48876953125	12.4136981964111
739.442749023438	34.5114669799805
740.560546875	118.431823730469
742.508178710938	232.077499389648
743.548706054688	313.884918212891
744.448608398438	32.1371726989746
745.333862304688	60.3291664123535
746.774169921875	97.4747772216797
747.608764648438	19.0378723144531
748.555786132812	69.1434936523438
749.564697265625	62.3325271606445
750.696411132812	91.9505615234375
751.588623046875	93.5649566650391
752.609375	49.2822227478027
753.54150390625	57.1806297302246
754.822387695312	139.300369262695
755.585083007812	237.281768798828
756.441528320312	96.9453353881836
757.058959960938	5.36691856384277
758.125244140625	38.7152519226074
759.487426757812	266.05517578125
760.44921875	5010.93212890625
761.458129882812	1938.2568359375
762.541870117188	136.784973144531
764.152709960938	53.3233032226562
765.582153320312	222.892791748047
766.495239257812	26.4175434112549
767.67236328125	26.1416416168213
768.409912109375	42.0996742248535
769.082885742188	75.4230270385742
770.54541015625	17.0518627166748
771.452270507812	38.3973960876465
773.311767578125	56.6277694702148
774.426635742188	35.1967239379883
775.967651367188	105.592041015625
776.679077148438	46.4088973999023
777.637573242188	648.420776367188
778.687133789062	213.837585449219
779.497192382812	34.0726776123047
780.753662109375	44.3836822509766
781.5283203125	23.5007781982422
782.615844726562	56.5063285827637
783.79248046875	71.0962142944336
785.908081054688	86.9761047363281
786.53076171875	15.7091999053955
787.266967773438	26.144006729126
788.071411132812	25.7757778167725
789.147216796875	35.356819152832
790.446899414062	133.91828918457
791.534301757812	41.1482200622559
792.584716796875	131.597427368164
793.508056640625	128.347793579102
794.540283203125	93.5737075805664
795.88134765625	61.6450157165527
796.9072265625	34.3874931335449
798.300659179688	94.5182113647461
799.442626953125	83.7830810546875
800.451293945312	56.521614074707
801.348999023438	53.363094329834
802.422119140625	83.68408203125
803.17724609375	76.8494567871094
804.038696289062	135.245269775391
804.939086914062	68.7081146240234
806.53125	67.6888427734375
807.640014648438	43.9073181152344
808.616088867188	53.3731842041016
809.502563476562	238.302032470703
810.60595703125	176.018005371094
811.623168945312	81.1736907958984
813.8203125	123.259712219238
814.6982421875	13.7160530090332
815.643188476562	65.0242385864258
816.514404296875	89.8235473632812
817.6962890625	71.5606155395508
819.366455078125	173.457931518555
820.192749023438	314.829437255859
820.978759765625	22.0999202728271
821.90087890625	188.629669189453
822.859741210938	130.994934082031
823.611328125	84.8834991455078
824.466186523438	46.1547966003418
825.783447265625	15.8489980697632
826.556396484375	85.8048324584961
827.794067382812	95.7043762207031
828.610473632812	40.3134880065918
830.00830078125	112.209449768066
830.888549804688	278.00732421875
831.8037109375	62.6473999023438
832.5322265625	62.2163391113281
833.482055664062	6.66869640350342
834.759155273438	68.3836975097656
835.610595703125	777.894653320312
836.644653320312	475.669006347656
837.68896484375	192.445556640625
838.703002929688	86.8792266845703
839.699096679688	131.690902709961
840.498291015625	86.2093124389648
841.487670898438	62.030086517334
842.274047851562	116.763931274414
843.43310546875	33.9734573364258
844.43017578125	71.5642852783203
845.351196289062	112.303840637207
846.37890625	41.4728088378906
847.680908203125	111.726768493652
848.808837890625	38.0653266906738
849.583251953125	57.1022796630859
850.52734375	91.0190658569336
851.629272460938	135.436447143555
852.728271484375	81.4562911987305
853.60302734375	6281.8310546875
854.59912109375	2540.4208984375
855.626220703125	371.821197509766
856.628051757812	101.312232971191
857.531372070312	94.6636505126953
858.630126953125	63.795036315918
859.62890625	56.7644805908203
860.621826171875	174.015289306641
861.75390625	176.455657958984
862.842529296875	148.593963623047
863.627319335938	82.1643905639648
864.647216796875	134.500427246094
865.780639648438	84.4451751708984
866.7119140625	31.6691989898682
867.77392578125	197.697204589844
868.881103515625	109.389907836914
869.932373046875	134.874526977539
870.777587890625	120.984115600586
871.66650390625	160.448913574219
872.735961914062	79.0023040771484
873.601318359375	101.250228881836
874.484252929688	68.0199279785156
875.999389648438	216.568420410156
877.20703125	109.459648132324
878.537963867188	395.807647705078
879.72998046875	242.709564208984
880.630493164062	499.849334716797
881.598388671875	305.956634521484
882.600219726562	53.7635955810547
883.804077148438	85.6276397705078
884.67236328125	16.2580623626709
886.960205078125	46.9820098876953
888.692260742188	136.652374267578
889.615112304688	199.005828857422
890.741455078125	42.7035446166992
891.740112304688	36.0452728271484
892.57666015625	67.0554351806641
893.547119140625	30.1049499511719
894.590454101562	102.415664672852
895.69482421875	229.223495483398
896.715209960938	276.463012695312
897.956665039062	280.727264404297
898.757446289062	306.620178222656
899.90234375	90.0782165527344
900.9501953125	132.974792480469
901.733520507812	120.855743408203
902.641967773438	36.0372009277344
904.629272460938	69.1392364501953
905.64013671875	34.2125625610352
907.208129882812	121.560531616211
908.3193359375	125.710342407227
909.727172851562	225.223281860352
910.842529296875	49.5278930664062
911.864501953125	104.344055175781
912.898681640625	134.586410522461
913.742309570312	95.2338714599609
914.644897460938	77.7221984863281
916.401611328125	144.541320800781
917.33837890625	144.112289428711
918.313842773438	30.3445472717285
919.57861328125	61.2944946289062
920.955810546875	32.7108993530273
922.145141601562	157.776458740234
922.859497070312	95.3394622802734
923.793701171875	94.0498046875
924.95849609375	78.6098175048828
925.892211914062	196.809326171875
926.726928710938	78.9370498657227
927.609252929688	53.3075256347656
929.292114257812	65.40185546875
930.107543945312	201.733108520508
931.452758789062	268.803894042969
932.938598632812	200.146865844727
933.872436523438	166.896453857422
934.58056640625	468.736572265625
935.684692382812	378.735198974609
936.60693359375	195.58821105957
937.83935546875	141.532821655273
938.96728515625	28.1062507629395
939.829467773438	150.641525268555
940.856567382812	93.4034118652344
941.723266601562	109.635986328125
942.721313476562	16.6129570007324
943.563842773438	74.3391876220703
944.541015625	786.770874023438
945.683227539062	361.834167480469
946.708251953125	114.30989074707
947.464965820312	62.911865234375
948.30615234375	63.9163360595703
949.812866210938	98.1334533691406
950.677734375	1305.78784179688
951.676635742188	899.610778808594
952.656005859375	350.908111572266
953.801879882812	39.7962493896484
954.91943359375	28.227933883667
956.529541015625	59.621753692627
957.779296875	25.115026473999
959.2197265625	318.404663085938
960.395629882812	270.212982177734
961.680541992188	142.058547973633
962.629516601562	12293.0166015625
963.605224609375	5919.783203125
964.70361328125	704.269470214844
965.812866210938	118.04997253418
966.803833007812	194.223266601562
967.681030273438	169.949096679688
968.651977539062	13809.2724609375
969.630981445312	6999.119140625
970.664428710938	1194.34924316406
971.5546875	256.603424072266
972.873413085938	251.206619262695
973.716186523438	56.0134162902832
974.513305664062	53.9887008666992
975.85498046875	52.5900611877441
976.652221679688	97.774787902832
977.861206054688	65.0018539428711
979.622192382812	588.392761230469
980.449340820312	762.89013671875
981.516845703125	310.037872314453
982.525756835938	106.293647766113
983.51416015625	72.078254699707
984.630126953125	19.4566345214844
986.206909179688	40.635440826416
988.77099609375	96.3631744384766
989.927368164062	306.815643310547
990.840942382812	188.529479980469
991.656372070312	37.6454544067383
992.841796875	65.9193572998047
993.656127929688	548.856872558594
994.71533203125	180.805435180664
995.625610351562	121.47705078125
996.6865234375	13.779634475708
998.050903320312	161.677154541016
998.890869140625	195.732391357422
999.918212890625	135.576171875
1000.76684570312	40.6455383300781
1001.58459472656	21.2320003509521
1002.73486328125	10.954309463501
1003.67102050781	17.7635822296143
1004.75244140625	67.4805679321289
1005.61853027344	20.3278942108154
1006.59631347656	60.6588172912598
1007.53784179688	221.589050292969
1008.44006347656	570.764404296875
1009.32287597656	270.440338134766
1010.57666015625	50.3713340759277
1011.94128417969	39.9011993408203
1013.02453613281	76.2476119995117
1014.10229492188	77.4266052246094
1015.74060058594	177.378341674805
1016.8994140625	87.8999481201172
1017.75842285156	78.828857421875
1018.80407714844	26.1907119750977
1019.67956542969	164.705291748047
1020.71765136719	170.889984130859
1021.79541015625	33.0897331237793
1022.70739746094	114.679306030273
1023.85375976562	87.6494674682617
1024.68273925781	84.6986999511719
1025.90905761719	15.7442646026611
1027.31420898438	160.354782104492
1028.13415527344	7.12938213348389
1029.49499511719	44.755558013916
1030.86962890625	11.3837900161743
1031.59753417969	19.4922046661377
1032.82983398438	17.3181343078613
1033.74499511719	17.9533920288086
1035.40942382812	172.768432617188
1036.32336425781	165.187866210938
1037.55322265625	64.5919036865234
1038.78955078125	35.6399765014648
1039.85412597656	47.3633346557617
1041.03137207031	17.7225551605225
1041.70715332031	37.228759765625
1043.46325683594	192.552185058594
1044.82678222656	47.1119766235352
1045.66760253906	787.024780273438
1046.63793945312	481.862426757812
1047.68737792969	101.634162902832
1048.97143554688	72.5771179199219
1049.64270019531	11.0993947982788
1050.66455078125	55.2337074279785
1051.71801757812	7.49787139892578
1053.32141113281	58.7452697753906
1055.58325195312	53.3019828796387
1057.16662597656	64.458625793457
1058.66101074219	39.8365859985352
1059.52233886719	8.36311531066895
1060.60778808594	57.7935791015625
1061.75732421875	149.704299926758
1062.73559570312	94.2351531982422
1063.67602539062	5065.62255859375
1064.65148925781	2747.02490234375
1065.68823242188	294.259155273438
1066.59448242188	17.5037517547607
1067.85424804688	67.6644744873047
1068.71545410156	21.333324432373
1070.66979980469	38.7193374633789
1071.82202148438	40.4860038757324
1072.65270996094	6.03190279006958
1074.63073730469	29.7113342285156
1075.50964355469	10.0770025253296
1076.68542480469	21.8777160644531
1077.71350097656	66.431037902832
1078.69787597656	1346.14440917969
1079.69482421875	1777.98315429688
1080.78820800781	598.031311035156
1081.68347167969	56.5778770446777
1083.69616699219	5.14830303192139
1085.58630371094	22.9257774353027
1086.64904785156	6.25737047195435
1088.63159179688	19.3057670593262
1090.61352539062	28.3220596313477
1092.74243164062	10.5718860626221
1093.48828125	6.44271755218506
1095.55102539062	96.0649871826172
1096.70874023438	9219.2470703125
1097.71203613281	4482.216796875
1098.73413085938	516.750915527344
1099.97973632812	27.8755722045898
1100.70422363281	28.2506942749023
1101.65747070312	18.3652858734131
1102.91516113281	31.2135200500488
1106.02075195312	16.3222579956055
1106.7568359375	68.77001953125
1107.71118164062	122.167686462402
1108.85266113281	65.6105346679688
1109.6640625	13.8315505981445
1110.86096191406	12.1105632781982
1111.79479980469	25.209602355957
1112.73815917969	11.2609043121338
1113.84106445312	18.1363887786865
1114.64611816406	12.6404228210449
1116.02783203125	34.4787139892578
1116.71545410156	30.546085357666
1117.64672851562	19.1860160827637
1120.69140625	21.3602027893066
1121.7568359375	35.6988296508789
1122.73583984375	52.9997596740723
1123.79345703125	46.409854888916
1124.80859375	12.5227966308594
1125.84680175781	44.8678359985352
1126.80078125	18.1352977752686
1129.68176269531	9.25750732421875
1130.7802734375	23.715482711792
1131.65991210938	23.9868488311768
1132.82104492188	221.32958984375
1133.86828613281	80.7032089233398
1134.767578125	58.0126419067383
1135.75073242188	5.58218622207642
1136.58178710938	16.8366050720215
1137.56408691406	37.8275947570801
1138.53393554688	51.1047325134277
1139.7578125	50.222728729248
1140.79931640625	26.8008117675781
1142.88745117188	88.3683853149414
1144.03796386719	14.9561214447021
1144.85400390625	9.30348014831543
1146.72045898438	42.1991806030273
1147.5986328125	7.39925098419189
1148.83898925781	12.2205772399902
1149.76623535156	313.794494628906
1150.8154296875	602.697631835938
1151.763671875	237.336288452148
1153.16467285156	41.0051040649414
1154.86267089844	10.0223979949951
1157.06359863281	7.11489486694336
1159.05749511719	44.4939270019531
1159.77770996094	10.5691146850586
1160.70129394531	422.359313964844
1161.75854492188	505.003692626953
1162.78479003906	122.511962890625
1164.16711425781	80.8274536132812
1164.82507324219	51.7962951660156
1167.74633789062	3423.80029296875
1168.82214355469	1897.46630859375
1169.84985351562	233.798782348633
1170.89916992188	27.1877632141113
1175.71862792969	40.0722274780273
1176.85632324219	74.7511291503906
1178.07250976562	96.6210784912109
1178.7197265625	1886.35729980469
1179.71435546875	1207.0205078125
1180.77270507812	298.785125732422
1181.66870117188	5.84389495849609
1183.0205078125	7.12538528442383
1184.67260742188	12.2410860061646
1186.66296386719	8.82266426086426
1187.7890625	36.6267318725586
1190.71752929688	7.60453224182129
1191.76501464844	11.9954242706299
1192.7763671875	55.2906837463379
1193.91906738281	17.20041847229
1194.73120117188	13.6285085678101
1195.79931640625	58.8200378417969
1198.060546875	30.2280597686768
1198.79968261719	5.86240911483765
1199.93933105469	11.3726177215576
1200.73486328125	23.9488067626953
1202.57995605469	7.45821380615234
1203.48327636719	42.7862548828125
1204.2744140625	46.7894134521484
1205.83911132812	69.2391586303711
1206.93981933594	22.8416404724121
1207.85571289062	24.017204284668
1208.95422363281	24.3850975036621
1209.75329589844	11.5450983047485
1210.9931640625	126.029609680176
1211.94409179688	28.4853973388672
1212.93444824219	27.2877502441406
1215.59753417969	19.2822570800781
1216.759765625	13.8128910064697
1219.98413085938	36.1891021728516
1221.04125976562	38.0713653564453
1221.81896972656	14.6522102355957
1223.79626464844	8.54385089874268
1224.89599609375	33.885986328125
1226.05041503906	57.2762794494629
1226.90661621094	57.5091133117676
1227.65234375	35.461051940918
1228.837890625	31.9682083129883
1229.69226074219	26.614143371582
1232.95727539062	20.0834274291992
1234.82275390625	22.2304077148438
1235.61779785156	27.8189010620117
1237.88671875	35.0757637023926
1238.51733398438	6.38470888137817
1239.14721679688	21.9216022491455
1241.89099121094	22.6372051239014
1242.68310546875	32.5957298278809
1243.52209472656	24.9379749298096
1246.03076171875	28.2257041931152
1246.78649902344	48.3491058349609
1247.81970214844	24.4798412322998
1250.98132324219	70.6567916870117
1252.81958007812	5.86313152313232
1255.90991210938	29.5805644989014
1256.73400878906	32.0173301696777
1257.90246582031	65.6894073486328
1262.87072753906	162.83219909668
1263.9296875	234.917617797852
1264.94396972656	133.447067260742
1266.01391601562	75.9040298461914
1266.92504882812	12.9244956970215
1267.91027832031	17.5100765228271
1273.83337402344	415.585540771484
1274.91772460938	272.503509521484
1275.68981933594	110.242225646973
1276.68725585938	39.1754989624023
1277.71618652344	31.0863056182861
1278.97314453125	7.66813182830811
1279.86633300781	28.5796852111816
1280.88647460938	696.031677246094
1281.85876464844	437.516540527344
1282.97827148438	84.1900177001953
1283.9208984375	17.5589981079102
1284.67028808594	15.4165573120117
1285.60314941406	8.57910537719727
1289.59484863281	16.2430973052979
1291.80200195312	3039.98266601562
1292.90258789062	2223.78881835938
1293.90283203125	455.922698974609
1294.78674316406	35.291187286377
1296.36560058594	9.47358226776123
1298.32971191406	30.0814723968506
1300.25231933594	14.5910787582397
1300.93188476562	18.5005950927734
1302.89526367188	31.4212169647217
1304.90905761719	22.3472652435303
1305.91772460938	21.3967933654785
1307.00366210938	9.41932773590088
1308.02600097656	5.88054466247559
1310.11999511719	17.4757118225098
1311.19189453125	29.4370212554932
1312.02990722656	76.9918365478516
1313.67858886719	7.44011402130127
1323.29162597656	6.12663173675537
1331.76831054688	8.95204162597656
1335.00842285156	15.3081932067871
1335.95153808594	32.5195617675781
1337.60949707031	16.2791519165039
1339.43041992188	15.124885559082
1350.94885253906	8.52254295349121
1353.68579101562	10.5565223693848
1355.36560058594	10.1531448364258
1356.51989746094	5.07362413406372
1366.43884277344	24.1422233581543
1367.73754882812	7.80757236480713
1373.0908203125	15.0951452255249
1374.16772460938	10.7346563339233
1391.6162109375	6.79807472229004
1396.66833496094	7.94131660461426
1399.08532714844	6.23488235473633
1400.01025390625	23.0934371948242
1406.04138183594	32.2751083374023
1407.03283691406	21.0342483520508
1411.00756835938	22.0471878051758
1420.79077148438	9.03713035583496
1422.26599121094	15.2497777938843
1429.84875488281	10.5746726989746
1433.03430175781	7.86013221740723
1437.05639648438	19.2851257324219
1444.10559082031	18.2174186706543
1445.01599121094	13.3588008880615
1446.27563476562	17.5245380401611
1461.92297363281	24.0589370727539
