# Supplementary material for: HiLight-PTM: an online application to aid matching peptide pairs with isotopically labelled PTMs
Source: Bioinformatics. 2019 Aug 19;36(3):938–9. doi: 10.1093/bioinformatics/btz654 (PMC9883675; doi:10.1093/bioinformatics/btz654)
Supplement: btz654_Supplementary_Data [file bioinformatics_36_3_938_s2.zip › peakList5753_K79Light.csv]

V1	V2
210.169403076172	8.8943977355957
213.199523925781	12.7263774871826
215.053344726562	11.7841215133667
216.401763916016	8.28269958496094
219.046966552734	15.0317220687866
224.97428894043	17.858268737793
226.172866821289	49.903205871582
227.228408813477	15.4511604309082
228.217575073242	17.396240234375
229.167861938477	44.7620010375977
231.14404296875	8.92489147186279
232.30485534668	7.44482231140137
239.22119140625	26.9308185577393
241.20068359375	92.9001541137695
242.217864990234	66.871696472168
243.177337646484	44.3287200927734
244.040573120117	10.121280670166
245.428894042969	7.79789924621582
246.175277709961	12.4760856628418
249.289154052734	8.0256462097168
253.248184204102	34.8874282836914
254.170501708984	8.01867771148682
257.182952880859	10.0989398956299
258.224517822266	21.5656356811523
259.198852539062	16.1069431304932
261.232452392578	38.2024917602539
263.101196289062	8.160475730896
264.418273925781	17.6256713867188
266.397857666016	22.5576686859131
269.218688964844	26.9524765014648
270.238830566406	40.4290924072266
271.304656982422	49.0167770385742
272.216156005859	8.17214202880859
274.536010742188	15.62082862854
275.257995605469	6.11307907104492
276.139678955078	21.222225189209
278.109252929688	19.9836387634277
281.183746337891	20.5990333557129
282.246154785156	22.6143569946289
283.322143554688	46.4451637268066
284.288757324219	9.32589054107666
285.111206054688	8.19932556152344
286.200164794922	25.825080871582
287.174591064453	15.0536918640137
288.225830078125	615.894226074219
289.251892089844	46.5865898132324
290.439208984375	49.164306640625
294.177520751953	5.68336296081543
295.139312744141	21.3366565704346
296.289184570312	25.6901264190674
297.288848876953	21.8530254364014
298.241119384766	22.2175445556641
299.147186279297	453.408782958984
300.249206542969	28.5428867340088
301.304443359375	5.77568674087524
302.236145019531	55.4609756469727
303.284454345703	12.6314792633057
304.166381835938	9.688889503479
306.270141601562	20.8890342712402
307.238159179688	20.2758445739746
309.461822509766	12.9875450134277
311.279144287109	22.0234470367432
312.193572998047	11.1207818984985
313.337463378906	113.817749023438
314.308410644531	48.446346282959
315.2490234375	119.025917053223
316.246856689453	12.3215141296387
317.2119140625	13.0202579498291
318.295562744141	33.4941520690918
322.298645019531	25.0519428253174
323.173767089844	12.4283781051636
324.001251220703	33.4563865661621
325.265563964844	47.7491989135742
326.161804199219	7.91659116744995
327.359283447266	17.0973701477051
328.292663574219	12.8905334472656
329.187713623047	14.015567779541
330.386322021484	37.9254302978516
331.222595214844	29.0365333557129
332.284423828125	41.9125595092773
334.212005615234	12.0407371520996
336.165771484375	5.85774374008179
338.488647460938	24.0782985687256
339.235961914062	22.1636867523193
342.109802246094	17.7218189239502
343.240112304688	184.454528808594
344.311889648438	46.2214431762695
345.315246582031	14.8691272735596
346.275299072266	18.2481021881104
347.068603515625	14.4463214874268
348.774810791016	40.3883171081543
350.337463378906	39.369514465332
351.187072753906	65.1087341308594
352.364807128906	12.5352439880371
353.331787109375	21.5612907409668
354.32275390625	50.1278686523438
355.290771484375	46.0170745849609
356.183654785156	56.9247055053711
357.208374023438	41.0116882324219
359.138153076172	10.4836626052856
360.333740234375	28.0402641296387
361.300415039062	32.5674057006836
362.313781738281	25.017707824707
364.274475097656	46.9929695129395
369.274078369141	32.8508110046387
370.237274169922	652.773803710938
371.238677978516	141.380813598633
372.276184082031	27.1215744018555
373.201324462891	8.48045539855957
374.199249267578	16.3632125854492
375.284790039062	8.83470439910889
376.298156738281	33.3247184753418
378.374389648438	17.7212505340576
380.300933837891	15.3753175735474
381.364654541016	13.2195281982422
382.34375	46.350715637207
383.317626953125	36.7061882019043
384.314331054688	36.7573623657227
385.393890380859	109.469970703125
387.327758789062	40.8914337158203
388.190002441406	9.16213417053223
389.305419921875	10.5304021835327
390.213134765625	21.7584762573242
391.241516113281	19.3800029754639
392.277099609375	70.4792251586914
393.297180175781	14.4019012451172
394.270690917969	14.5974540710449
396.371551513672	43.5559272766113
398.568481445312	5.25088405609131
399.272979736328	18.2305793762207
400.316467285156	96.9206085205078
401.294708251953	74.5203399658203
402.181976318359	19.1428375244141
403.255798339844	435.349975585938
404.367645263672	97.2452392578125
407.339721679688	13.9239864349365
408.305450439453	24.0096950531006
409.389343261719	46.9769668579102
410.259582519531	18.2976493835449
411.217254638672	11.4680280685425
413.259094238281	37.0442314147949
414.276336669922	10.3702449798584
415.446044921875	18.2212333679199
416.404052734375	88.4909591674805
417.322387695312	27.4004898071289
418.312561035156	94.1157455444336
419.356018066406	48.648250579834
420.193511962891	6.17478275299072
421.281555175781	57.3556632995605
423.209167480469	7.70865154266357
424.171142578125	11.1212186813354
425.237060546875	73.4488983154297
426.239868164062	51.6991882324219
427.320922851562	54.8034210205078
428.242370605469	464.498229980469
429.214538574219	54.6233062744141
430.641998291016	11.3469285964966
431.330871582031	7.62265682220459
432.371337890625	98.5328216552734
433.324279785156	22.653621673584
435.209350585938	9.31265544891357
436.256713867188	91.7719497680664
438.282043457031	118.164482116699
439.430236816406	99.8766174316406
440.400695800781	34.7229499816895
441.28271484375	8.7086763381958
442.505401611328	14.2689456939697
443.342834472656	43.2857360839844
445.130432128906	47.1118049621582
446.423828125	16.8189334869385
447.311462402344	53.5046691894531
448.375244140625	44.388484954834
449.346893310547	24.5522994995117
450.400024414062	39.099983215332
451.433898925781	42.1408157348633
452.425689697266	19.6685047149658
453.338317871094	49.4033203125
454.290313720703	49.723201751709
455.264099121094	141.26106262207
456.303802490234	45.3713874816895
457.240997314453	27.948070526123
458.40380859375	10.2475748062134
459.296417236328	18.9863014221191
460.521911621094	93.0212097167969
461.436859130859	60.4048156738281
462.283020019531	12.6559619903564
463.351013183594	190.210662841797
464.376068115234	10.0518493652344
465.425628662109	43.4271507263184
466.321441650391	57.4765357971191
467.405639648438	22.4605312347412
468.408660888672	60.4629898071289
469.331604003906	64.1180114746094
470.344970703125	22.4250221252441
472.423126220703	70.3096771240234
473.264587402344	23.8183670043945
474.392974853516	10.7928142547607
475.224060058594	43.3854751586914
476.330535888672	71.890495300293
477.387542724609	85.9012451171875
478.514892578125	17.5443897247314
479.534484863281	47.5859375
480.34423828125	20.4643039703369
481.325805664062	10.4934368133545
482.400482177734	38.903938293457
483.344940185547	21.3453197479248
484.549041748047	61.5862579345703
485.5234375	52.4869689941406
486.503723144531	108.788414001465
487.411285400391	91.6369552612305
488.359558105469	39.2600708007812
489.379089355469	78.0626831054688
490.330963134766	50.3051376342773
491.287536621094	136.462173461914
492.349487304688	16.0355796813965
493.41259765625	11.7053079605103
494.772399902344	14.6781730651855
495.376647949219	23.7304458618164
496.306030273438	22.5322971343994
497.370544433594	6.37036800384521
498.340209960938	166.578063964844
499.331481933594	48.5982398986816
500.311889648438	75.4848709106445
501.389007568359	100.958221435547
502.286773681641	27.1978530883789
503.172973632812	75.815185546875
504.335113525391	1436.26208496094
505.338897705078	254.418884277344
506.385559082031	24.9793586730957
507.069519042969	96.7854156494141
508.238342285156	41.2659873962402
509.303955078125	48.0020027160645
510.491912841797	68.1790771484375
511.420806884766	89.1468276977539
512.434631347656	39.1405410766602
513.320434570312	143.002685546875
514.146606445312	58.2159118652344
515.174194335938	62.0244064331055
516.4326171875	82.2539596557617
517.3134765625	31.0645046234131
518.436767578125	60.948169708252
519.322448730469	32.5848541259766
520.335510253906	22.9392852783203
521.382202148438	26.4800643920898
522.565063476562	37.1538162231445
523.360412597656	19.9010887145996
524.268981933594	30.3832569122314
525.353393554688	92.1818084716797
526.840698242188	92.0749359130859
527.645751953125	8.06443023681641
528.3046875	53.3586883544922
529.269958496094	257.478271484375
530.21435546875	68.1584320068359
531.701782226562	40.3122673034668
532.460693359375	45.0853004455566
533.492065429688	11.4378862380981
534.350524902344	18.7585201263428
535.664794921875	57.9730987548828
536.505249023438	29.9828701019287
537.779907226562	96.2732849121094
538.421752929688	72.6313629150391
539.488464355469	66.2983703613281
540.42919921875	122.485252380371
541.558471679688	78.8342056274414
543.354370117188	65.2098236083984
544.47607421875	83.1125030517578
545.382263183594	202.090423583984
546.56005859375	464.758666992188
547.395263671875	75.9714126586914
548.36328125	123.600891113281
549.667114257812	135.885864257812
550.331665039062	48.6515769958496
552.180847167969	47.3215866088867
553.623718261719	50.9772872924805
554.494506835938	128.215682983398
556.241333007812	94.6778564453125
557.23388671875	105.891159057617
558.2275390625	39.058967590332
559.611877441406	64.6473388671875
560.492980957031	260.130737304688
561.381591796875	101.696014404297
562.333618164062	135.946243286133
563.502075195312	19.4973487854004
564.627380371094	139.655670166016
565.358032226562	90.3478088378906
566.380065917969	265.440673828125
567.414367675781	470.010192871094
568.430480957031	42.5158462524414
569.363037109375	28.7080535888672
570.273071289062	31.7125053405762
571.470825195312	157.892959594727
573.069946289062	418.534301757812
574.046936035156	261.535614013672
575.4091796875	91.8373641967773
576.544189453125	89.2844009399414
577.493896484375	13.1372413635254
578.424438476562	22.6000118255615
579.9921875	176.960342407227
581.225219726562	91.6439819335938
582.452880859375	1100.03869628906
583.466247558594	209.55517578125
584.563354492188	150.251907348633
585.380126953125	278.451629638672
586.296264648438	56.7643737792969
587.550170898438	98.2122573852539
588.696899414062	63.5261573791504
589.65380859375	71.7209167480469
590.430603027344	16.3270149230957
591.402099609375	41.5092811584473
592.353454589844	106.565818786621
593.8291015625	75.9401779174805
594.762329101562	31.3902244567871
595.390319824219	130.435455322266
596.3203125	103.891304016113
597.3271484375	53.4797477722168
598.276977539062	102.263336181641
599.208923339844	94.9288101196289
600.775695800781	158.567764282227
601.926635742188	138.188323974609
603.140380859375	153.287048339844
604.1728515625	90.9056396484375
604.933349609375	43.5432434082031
605.535888671875	48.4405822753906
606.4677734375	34.0918350219727
607.510009765625	87.2029266357422
608.567138671875	78.2715377807617
609.425964355469	75.4067001342773
610.893920898438	991.704528808594
611.916015625	85.026985168457
612.73828125	346.552673339844
613.3984375	540.860229492188
614.371215820312	108.26685333252
615.690185546875	188.912139892578
616.460083007812	104.215049743652
617.361083984375	60.1030921936035
618.383239746094	201.66569519043
619.713256835938	15.2091846466064
620.673583984375	77.0837097167969
621.57177734375	168.566558837891
622.639892578125	64.2930755615234
623.595703125	48.1059494018555
624.696594238281	139.961486816406
625.456176757812	31.078592300415
627.13427734375	208.348571777344
628.56494140625	123.005386352539
629.740661621094	501.7490234375
630.479370117188	687.950622558594
631.5859375	95.0763626098633
633.011962890625	276.306427001953
634.159423828125	132.907470703125
635.288024902344	73.888427734375
636.299743652344	82.7990264892578
637.21142578125	159.854461669922
639.038757324219	3221.779296875
640.047729492188	286.177520751953
641.143432617188	120.502563476562
642.550903320312	101.160079956055
643.29052734375	73.5030822753906
644.1591796875	168.396789550781
645.388916015625	352.592468261719
646.052612304688	164.710083007812
647.522094726562	30.2517147064209
648.671447753906	131.79150390625
649.462280273438	119.248962402344
650.527221679688	151.25602722168
651.501098632812	239.94450378418
652.758422851562	698.488708496094
653.572814941406	142.443435668945
654.535278320312	105.920776367188
655.261962890625	89.9206161499023
656.143432617188	215.912322998047
657.116577148438	239.080459594727
657.856079101562	219.843109130859
658.610473632812	326.931976318359
659.665771484375	133.583374023438
660.511840820312	97.8989028930664
661.731872558594	153.971496582031
662.670288085938	76.642333984375
663.438293457031	168.41145324707
664.3876953125	308.001678466797
665.55615234375	155.412460327148
666.344482421875	127.745826721191
667.473510742188	404.705078125
668.617309570312	222.466171264648
669.58544921875	373.830749511719
670.371276855469	108.995582580566
671.28955078125	208.285751342773
672.43603515625	151.694122314453
673.326843261719	207.207077026367
674.237976074219	189.834838867188
675.192749023438	340.049072265625
676.359252929688	91.6922607421875
677.187438964844	311.027648925781
678.6171875	241.355575561523
680.094604492188	336.787414550781
681.375793457031	646.382873535156
682.472473144531	479.274261474609
683.3779296875	324.004150390625
684.465698242188	224.04704284668
685.632690429688	246.618301391602
686.496337890625	210.890533447266
687.641723632812	535.874450683594
689.188171386719	1365.17504882812
690.023803710938	230.926620483398
691.079711914062	298.892791748047
692.091125488281	34.5112762451172
692.8984375	220.574127197266
693.658325195312	244.433532714844
694.696166992188	413.780364990234
695.624145507812	652.258422851562
696.435302734375	327.25341796875
697.389953613281	175.027069091797
698.166870117188	334.781707763672
699.238891601562	308.655212402344
700.613037109375	480.634521484375
701.752807617188	768.944396972656
702.529907226562	1381.77514648438
703.574584960938	503.214721679688
704.75927734375	357.412963867188
706.119018554688	199.306793212891
707.037353515625	281.585968017578
708.714965820312	729.479248046875
709.450805664062	229.273422241211
710.424438476562	628.369873046875
711.261596679688	466.392028808594
712.444458007812	826.664672851562
713.524291992188	2592.08056640625
714.501098632812	698.450927734375
715.514770507812	418.580169677734
716.645385742188	1307.14733886719
717.817504882812	490.617034912109
718.999877929688	475.226684570312
720.040649414062	620.613891601562
722.213989257812	3448.3935546875
722.964721679688	2099.42944335938
723.985717773438	17.8614635467529
725.418579101562	56.6554222106934
730.810302734375	183.299407958984
731.701171875	261.390747070312
732.739013671875	191.679733276367
733.721435546875	13.4899711608887
738.527465820312	26.0639228820801
739.5576171875	72.8915328979492
740.987182617188	37.3561477661133
742.24853515625	47.7800216674805
743.58837890625	16.3367576599121
745.52734375	22.4244632720947
748.751098632812	45.9065551757812
749.561767578125	65.3788757324219
750.668090820312	146.669708251953
751.564086914062	89.4749526977539
752.49853515625	70.3926544189453
754.55517578125	83.648551940918
755.500366210938	87.505126953125
757.215942382812	45.3384742736816
757.90380859375	30.1083717346191
759.52880859375	92.2918548583984
760.477294921875	497.099609375
761.47509765625	186.140365600586
762.689331054688	39.1486511230469
763.533325195312	40.5816917419434
764.776000976562	55.1613540649414
765.670043945312	54.6009826660156
767.70654296875	57.8014678955078
768.558471679688	55.9519996643066
769.377807617188	131.923645019531
770.400756835938	47.6833648681641
771.437622070312	11.3817987442017
773.756591796875	167.701858520508
775.174926757812	87.8742141723633
776.679565429688	143.62419128418
777.5703125	7.89498233795166
778.252197265625	66.2045974731445
779.860595703125	71.2501602172852
780.48046875	43.8887329101562
781.630981445312	110.893920898438
782.555297851562	41.0957260131836
783.487915039062	46.2053527832031
784.543823242188	48.4108238220215
786.274536132812	81.0145111083984
787.730590820312	84.8472442626953
788.786254882812	73.7740859985352
789.796997070312	92.1990432739258
791.65771484375	97.8250427246094
792.71435546875	133.523529052734
793.45166015625	41.0494956970215
794.308715820312	75.7980651855469
795.156982421875	16.8342094421387
796.693481445312	139.084671020508
797.54345703125	72.974609375
798.349487304688	28.1186790466309
799.944091796875	62.5874328613281
800.545043945312	25.7619361877441
801.5234375	58.119514465332
802.798583984375	173.065155029297
803.5751953125	46.0939903259277
804.5576171875	31.8732891082764
805.541259765625	48.845287322998
806.377685546875	25.9236907958984
807.447387695312	166.956909179688
808.363159179688	44.5572357177734
809.82275390625	81.5666275024414
810.826049804688	95.7345886230469
812.099853515625	196.156402587891
812.896850585938	12.3410730361938
814.485717773438	150.021560668945
815.398803710938	77.5833969116211
816.275512695312	160.194534301758
817.257690429688	211.46044921875
817.97265625	40.2596473693848
819.1591796875	505.964630126953
820.253173828125	204.429977416992
821.719848632812	100.833648681641
822.484252929688	104.850326538086
823.734375	57.0251235961914
824.822509765625	63.7149887084961
825.626586914062	100.245971679688
826.431884765625	89.7851028442383
827.682250976562	83.2335739135742
829.307495117188	118.725540161133
830.2001953125	71.7961578369141
831.454833984375	231.431381225586
832.647216796875	184.437164306641
834.482788085938	23.8187141418457
835.583251953125	10.9586267471313
836.811401367188	210.283386230469
837.670166015625	27.0486946105957
838.605224609375	100.151916503906
839.709228515625	146.870208740234
840.5869140625	172.642120361328
841.355590820312	89.3269119262695
842.1962890625	102.568252563477
843.324951171875	145.927780151367
844.243896484375	34.7895584106445
844.905029296875	36.3690643310547
846.149169921875	226.721252441406
847.221923828125	143.494689941406
848.751953125	93.5336837768555
849.537231445312	606.758422851562
850.657348632812	293.17724609375
851.573120117188	19.4272060394287
852.828002929688	87.4530792236328
854.105590820312	75.9183349609375
854.960693359375	50.4167098999023
855.889526367188	111.462425231934
856.65966796875	94.6424026489258
857.953735351562	100.915245056152
858.825317382812	35.9016342163086
859.513916015625	35.6505508422852
860.545288085938	52.6921539306641
861.302124023438	108.863433837891
862.81689453125	43.382396697998
863.807983398438	139.763626098633
864.800048828125	319.361755371094
865.673217773438	243.401916503906
866.71337890625	106.147720336914
867.78759765625	224.152389526367
868.838623046875	227.004974365234
869.647827148438	78.9656372070312
870.87451171875	71.4943008422852
871.572143554688	56.9596633911133
873.01171875	311.829467773438
874.310668945312	367.906341552734
875.400390625	154.101379394531
876.405883789062	221.188903808594
877.323486328125	85.5376129150391
878.513793945312	1957.82397460938
879.464965820312	502.074737548828
881.066650390625	213.191650390625
881.868530273438	98.1853103637695
882.77197265625	47.2300491333008
883.920532226562	114.525466918945
885.064086914062	26.991189956665
886.027465820312	56.6404495239258
887.511840820312	196.419281005859
888.789184570312	160.555160522461
890.05126953125	101.613540649414
891.43359375	135.265167236328
892.347412109375	32.1873321533203
893.776489257812	77.8858184814453
894.496826171875	55.0953559875488
895.494262695312	124.753768920898
896.578247070312	131.156433105469
897.697631835938	116.014747619629
898.82373046875	142.259246826172
899.609497070312	6.95340013504028
900.33740234375	50.5759811401367
901.143188476562	110.035400390625
902.281616210938	449.3447265625
903.239990234375	439.054565429688
904.481567382812	74.2219161987305
906.038818359375	232.80647277832
907.023315429688	217.511657714844
908.270263671875	312.550018310547
908.897216796875	43.3314590454102
909.6904296875	91.9181747436523
910.675415039062	108.784881591797
912.11865234375	571.011169433594
913.318969726562	197.590377807617
914.304321289062	67.9763946533203
915.177978515625	23.6601448059082
915.926025390625	29.5338363647461
916.6416015625	84.0376586914062
917.679931640625	77.0966033935547
918.73193359375	186.358856201172
919.722290039062	549.044799804688
920.6005859375	166.917877197266
921.469482421875	94.8080062866211
922.632446289062	67.9992294311523
923.7763671875	136.167205810547
924.898681640625	265.650970458984
925.842895507812	145.736389160156
926.868530273438	324.725067138672
927.869995117188	143.835525512695
929.033325195312	179.126693725586
930.52099609375	324.586639404297
931.45458984375	249.052947998047
932.321411132812	249.135665893555
933.298828125	137.720016479492
934.6142578125	559.269775390625
935.797973632812	310.43896484375
936.871826171875	292.875213623047
938.308715820312	101.929840087891
939.336181640625	46.6776885986328
939.988159179688	85.2399444580078
941.219848632812	413.454345703125
942.11181640625	77.8589096069336
943.761474609375	72.5077590942383
944.486328125	21.3162364959717
945.27490234375	92.8597183227539
946.408081054688	216.215118408203
947.394653320312	102.12370300293
948.032104492188	12.6456775665283
948.715209960938	16.0497817993164
949.622192382812	53.3380889892578
951.406005859375	91.7024536132812
952.074584960938	28.8082809448242
952.774169921875	88.8527603149414
953.7236328125	77.5618896484375
954.983032226562	124.542213439941
955.8857421875	104.662826538086
956.612915039062	59.7480201721191
958.559448242188	1293.78515625
959.63720703125	551.340087890625
960.821655273438	81.3799819946289
961.859130859375	106.134735107422
962.779174804688	64.3686294555664
963.953491210938	98.6992492675781
964.644165039062	1326.93664550781
965.644287109375	560.246215820312
967.015258789062	167.073394775391
968.009155273438	80.3041076660156
969.106323242188	175.571655273438
970.344848632812	54.5368843078613
971.57568359375	49.2350158691406
973.096435546875	34.7268714904785
974.570068359375	128.20703125
975.85888671875	344.485931396484
976.877319335938	1107.48510742188
977.66259765625	528.176818847656
978.563842773438	90.4219512939453
980.293579101562	24.8731708526611
981.795532226562	27.2821865081787
982.612670898438	44.6515731811523
983.394287109375	27.8788604736328
984.380737304688	39.144172668457
985.120483398438	26.9320678710938
985.729248046875	54.614330291748
986.66259765625	59.2414474487305
987.822875976562	122.086212158203
988.769409179688	48.255298614502
989.789184570312	56.715950012207
990.613037109375	80.1974334716797
992.107543945312	24.1479682922363
993.858032226562	44.5740547180176
994.958251953125	221.361389160156
996.190063476562	389.581909179688
997.069946289062	29.1120319366455
997.703491210938	39.8836708068848
998.858154296875	8.13832473754883
1000.54748535156	45.5633316040039
1001.62097167969	27.1309108734131
1002.81005859375	121.011032104492
1004.15197753906	184.936584472656
1005.10803222656	7.78435277938843
1005.76257324219	118.808570861816
1006.59301757812	21.4166831970215
1007.638671875	84.3963165283203
1008.81848144531	106.780868530273
1009.75891113281	33.9571189880371
1010.94201660156	147.449523925781
1011.74243164062	205.108459472656
1012.99670410156	45.8115463256836
1013.87475585938	46.7480888366699
1014.73303222656	26.7684059143066
1015.9306640625	51.7282409667969
1017.03137207031	25.1775569915771
1017.77221679688	17.364818572998
1018.86511230469	41.6054344177246
1020.4267578125	139.469818115234
1021.40551757812	42.671257019043
1022.41027832031	45.0139389038086
1023.08728027344	15.5452795028687
1024.5234375	101.471908569336
1025.15795898438	33.8409652709961
1027.04150390625	8.68702507019043
1027.7802734375	7.90882253646851
1028.65478515625	7.45966386795044
1029.74084472656	9.32243061065674
1030.47094726562	54.4976005554199
1031.9501953125	69.3560409545898
1033.35705566406	671.987548828125
1034.34375	126.807243347168
1035.57751464844	26.19215965271
1036.849609375	14.0443983078003
1037.89477539062	62.1563491821289
1039.60485839844	17.7750072479248
1040.63427734375	21.1447944641113
1041.62951660156	30.9043884277344
1042.65478515625	51.1956481933594
1043.80090332031	20.4485931396484
1045.96923828125	12.3646030426025
1046.89282226562	63.1982727050781
1047.98876953125	47.2940788269043
1048.68786621094	41.2532196044922
1049.64245605469	11.6903247833252
1050.67456054688	17.0735569000244
1051.74682617188	6.54596328735352
1054.80798339844	23.0541954040527
1056.81945800781	78.2462921142578
1057.7646484375	54.2847709655762
1058.89685058594	17.242862701416
1059.77404785156	355.097991943359
1060.68322753906	153.87548828125
1062.00329589844	30.7522792816162
1062.70129394531	70.1668395996094
1063.5869140625	38.030200958252
1064.70056152344	12.7141036987305
1065.78015136719	10.5595273971558
1066.53979492188	5.57309675216675
1067.78869628906	9.16744613647461
1068.96960449219	22.6375160217285
1069.69995117188	22.2199420928955
1071.47583007812	11.7057189941406
1072.64733886719	89.5476684570312
1073.82238769531	24.5354309082031
1074.70788574219	209.756866455078
1075.74438476562	152.15625
1076.82214355469	74.9599533081055
1077.98107910156	5.08860492706299
1079.87426757812	41.304817199707
1082.71765136719	24.2422676086426
1083.57690429688	28.2486324310303
1084.775390625	33.366569519043
1085.58581542969	12.6763114929199
1086.68005371094	7.29900598526001
1087.68566894531	10.8376903533936
1089.76245117188	6.0372428894043
1090.47033691406	7.0228476524353
1091.75402832031	25.3266487121582
1092.68798828125	668.010681152344
1093.64086914062	381.329467773438
1095.08679199219	13.222731590271
1096.69555664062	6.13086175918579
1097.73742675781	10.5065889358521
1101.42834472656	22.6589279174805
1102.74609375	45.6072387695312
1103.81921386719	37.3752136230469
1106.78601074219	26.471227645874
1107.7216796875	66.9354019165039
1108.548828125	17.098747253418
1110.04858398438	33.3522033691406
1110.81652832031	7.55925846099854
1111.80993652344	27.1979751586914
1114.95837402344	6.36289310455322
1116.55810546875	5.56786155700684
1117.87585449219	9.90323543548584
1118.73608398438	72.7364196777344
1119.70336914062	150.60693359375
1120.80810546875	375.138122558594
1121.8759765625	57.0006904602051
1122.60510253906	22.9216823577881
1124.82141113281	6.95998430252075
1125.78540039062	6.11490154266357
1128.00183105469	5.60272359848022
1129.29675292969	49.2616691589355
1132.74157714844	7.05996799468994
1133.78942871094	6.32880592346191
1135.84875488281	17.7112922668457
1136.79321289062	19.9843521118164
1137.73205566406	192.91845703125
1138.76611328125	63.8648834228516
1139.83288574219	15.9999532699585
1140.50073242188	10.1000871658325
1141.99609375	8.4733943939209
1143.71875	19.5157566070557
1145.79614257812	104.574546813965
1146.73022460938	87.0661163330078
1147.59777832031	47.7345085144043
1148.5859375	8.22537040710449
1149.69860839844	11.1565647125244
1152.35986328125	11.4641923904419
1153.75769042969	15.5771083831787
1155.74340820312	14.0443153381348
1156.71337890625	92.5517578125
1157.62634277344	49.0004768371582
1158.68969726562	7.57964468002319
1159.78076171875	13.5200576782227
1160.81909179688	57.945140838623
1161.81506347656	129.184020996094
1163.77648925781	251.159957885742
1164.88732910156	131.101593017578
1165.87670898438	17.0935134887695
1167.88525390625	14.2066698074341
1168.74060058594	48.9922523498535
1169.59606933594	7.08338451385498
1170.634765625	40.5701141357422
1172.22668457031	11.7312021255493
1173.05285644531	11.4083766937256
1174.74182128906	120.097259521484
1175.59301757812	58.3369903564453
1176.81384277344	27.5139198303223
1177.68005371094	34.0744781494141
1179.64050292969	14.1496324539185
1181.97668457031	17.7399978637695
1182.91015625	32.4222068786621
1185.01086425781	11.0486001968384
1185.83276367188	32.5900344848633
1188.34216308594	73.47900390625
1189.73034667969	28.1199989318848
1190.88818359375	18.5691509246826
1191.72277832031	48.9985885620117
1193.97106933594	28.1303234100342
1195.03588867188	19.8749465942383
1195.75659179688	28.3011093139648
1196.59155273438	12.3973369598389
1198.00402832031	32.8212471008301
1201.83801269531	35.1225280761719
1203.77331542969	25.2914714813232
1204.77026367188	7.68810701370239
1206.39892578125	29.7159652709961
1207.62719726562	38.1389579772949
1208.92150878906	17.6051483154297
1209.90759277344	16.8153553009033
1210.74304199219	20.6337356567383
1214.8359375	51.3229866027832
1216.59594726562	28.0238418579102
1218.89331054688	37.5977554321289
1219.61547851562	11.8102502822876
1220.72534179688	53.4565353393555
1221.72497558594	65.3171005249023
1222.81005859375	34.7719993591309
1224.84545898438	11.3415584564209
1227.02368164062	54.10546875
1228.91528320312	10.8839988708496
1230.76684570312	24.1744728088379
1232.87451171875	16.7748641967773
1235.27722167969	24.017219543457
1239.81396484375	9.59112644195557
1241.82751464844	38.1211166381836
1242.7734375	9.05501174926758
1243.916015625	5.83729219436646
1245.30541992188	13.3523960113525
1247.54528808594	24.9173736572266
1248.67822265625	9.5584545135498
1250.50512695312	6.97795724868774
1253.33654785156	47.5218544006348
1254.34716796875	40.6210632324219
1257.81323242188	12.440806388855
1258.84692382812	51.994800567627
1259.90087890625	80.0825271606445
1260.93151855469	216.832992553711
1261.8212890625	49.3558044433594
1262.751953125	9.47702407836914
1263.66857910156	22.5127792358398
1267.89147949219	11.9623336791992
1269.74133300781	86.8286361694336
1270.81469726562	65.4628601074219
1271.82360839844	5.20283699035645
1274.79541015625	16.8834533691406
1275.86413574219	16.7777976989746
1276.96081542969	51.1284065246582
1277.97302246094	50.6025505065918
1278.90600585938	17.9059524536133
1280.92468261719	9.74835681915283
1285.70788574219	26.1256694793701
1286.86328125	13.4650554656982
1287.77209472656	405.092895507812
1288.84362792969	263.7001953125
1289.93395996094	35.6494560241699
1291.03576660156	6.05878925323486
1292.67175292969	21.5196857452393
1293.95556640625	33.9956588745117
1294.99060058594	13.4957103729248
1296.72436523438	17.099536895752
1298.89050292969	7.87888622283936
1299.83166503906	22.959156036377
1302.96643066406	5.28756952285767
1304.90258789062	192.059509277344
1306.04040527344	50.0699310302734
1307.55297851562	95.5490875244141
1309.42395019531	21.1768703460693
1310.18933105469	53.0912551879883
1311.79650878906	15.5845994949341
1312.83813476562	5.78495788574219
1315.75305175781	32.5051078796387
1316.81689453125	7.19679260253906
1317.74267578125	6.15813636779785
1319.89270019531	16.969747543335
1322.9072265625	14.7563037872314
1325.61437988281	13.1415014266968
1333.05126953125	43.4231910705566
1333.85278320312	16.1677322387695
1335.51000976562	17.6741924285889
1337.83801269531	18.238224029541
1347.01257324219	37.0046539306641
1347.7705078125	13.1351661682129
1350.52404785156	27.7744178771973
1351.75	13.8355045318604
1360.01770019531	14.3526554107666
1363.16271972656	17.4799690246582
1376.74438476562	13.8897752761841
1378.92797851562	20.7355251312256
1379.88171386719	9.98974895477295
1380.97741699219	8.65550804138184
1401.75646972656	19.8215675354004
1403.56176757812	10.4796476364136
1412.48156738281	17.7319068908691
1417.67590332031	20.865062713623
1430.99914550781	20.4954433441162
1433.97607421875	11.4361391067505
1435.76159667969	24.6213493347168
1437.0361328125	5.24497509002686
1441.59692382812	5.14194107055664
1452.84619140625	13.9362668991089
1458.42102050781	12.9677066802979
1462.90112304688	18.214038848877
1474.14770507812	8.40443134307861
